# Supplementary material for: Phosphorylation of UHRF2 affects malignant phenotypes of HCC and HBV replication by blocking DHX9 ubiquitylation
Source: Cell Death Discov. 2023 Jan 24;9:27. doi: 10.1038/s41420-023-01323-2 (PMC9871042; doi:10.1038/s41420-023-01323-2)
Supplement: Supplementary file 1 — Supplementary Table 1 [file 41420_2023_1323_MOESM1_ESM.xlsx]

## Sheet: Supplementary Table 1
Supplementary Table 1-Baseline characteristics for clinical specimens
Case Number	Sex	Age	AFP(ng/ml)	HBV-DNA(zu/ml)	HBeAg(zu/mg)	Tumor Size(cm)	Tumor numbers	Perivascular Infiltrations(Y/N)	Metastases(Y/N)
1	1	63	8373	2.28*10^3	212.3	5.2*3.8	1	N	N
2	1	45	4581	1.79*10^6	112	6*4.5	2	N	N
3	1	73	1.1	none	0.04	1.4*1	1	N	N
4	1	61	4.1	<1*10^2	2.74	12*8	1	N	N
5	1	29	283.88	<1*10^3	197.61	9.8*8.6	1	N	N
6	1	52	111.33	<1*10^3	860.48	3.8*5.5	1	N	Y
7	1	64	<0.24	1.24*10^5	456	6.7*6.5	1	N	N
8	1	56	3278	1.27*10^6	865.8	2.7*2.7	1	N	N
9	1	65	2.26	<1*10^3	41.79	5.6*5.4	1	N	N
10	1	44	>300	<1*10^3	929.06	5.4*5.2	1	Y	N
11	1	42	31103	1.1*10^6	918	12.4*8.1	1	N	Y
12	1	32	274.22	none	6142.13	8.8*6.2	2	N	N
13	1	49	2.22	<1*10^3	835.02	3.8*2.8	2	N	N
14	1	71	1.89	<1*10^3	0	2.8*2.3	1	N	N
15	1	70	14.23	<1*10^3	3775	5.3*5	3	N	N
16	1	57	9.27	2.03*10^5	1273.81	6.1*5.3	2	N	N
17	1	59	>300	2.7*10^7	462	11.5*7.2	2	Y	Y
18	1	64	14.2	4.51*10^6	165.07	3.6*2.3	1	N	N
19	1	52	21547	<1*10^3	1037.97	4.1*3.4	1	N	N
20	1	68	24	<1*10^3	574	5*4.2	2	N	N
21	1	48	18.5	2.90*10e5	33.36	7*6	1	n	n
22	1	36	2.9	2.20*10e2	1.6	7.5*6	1	n	n
23	2	70	1833	3.44*10e5	23.58	3*2	1	n	n
24	2	73	8.7	<1.0*10e3	0.42	3.2*3	2	n	n
25	1	73	3064	4.15*10e3	0.02	6*5	1	n	n
26	1	50	3119	<1.0*10e3	0.38	12*11	1	n	n
27	1	62	4.6	<1.0*10e3	0.04	3*2.5*3	1	n	n
28	1	59	2.9	<1.0*10e3	0.01	5*5	1	n	n
29	1	69	47.1	<1.0*10e3	0	4*4*3.5	1	n	n
30	1	50	1.6	<1.0*10e3	0.46	5*4*5	1	n	n
31	1	78	none	none	none	6*5	1	n	n
32	1	66	5.6	<1.0*10e3	0.02	2*2*3	1	n	n
33	1	38	3	7.55*10e2	0.42	5*5	1	n	n
34	1	49	2	<1.0*10e3	0	3*3	1	n	n
35	1	38	3	7.55*10e2	0.42	5*5	1	n	n
36	2	79	18.6	5.17*10e4	0	7*7	3	n	n
37	1	36	2.9	2.20*10e2	1.6	7.5*6	1	n	n
38	1	50	3119	<1.0*10e3	0.38	14*12*11	1	n	n
39	2	70	1833	3.44*10e5	23.58	3*2*2	1	n	n
40	1	69	3101	<1.0*10e3	0.21	4.5*5	1	n	n
41	1	50	15804	<1.0*10e3	0.44	4.5*5	1	n	n
42	2	54	none	none		3*2*2	1	n	n
43	1	69	466.2	3.42*10e5	0.39	6*8	1	n	n
44	1	47	1.8	none		3*3	1	n	n
45	1	84	6.1	<1.00*10e2	0.41	2.5*2.5	1	n	n
46	1	49		<1.00*10e2	0.58	3*2*1.5	1	n	n
47	2	61	1.9	<1.0*10e3	0.01	4.5*4.5	1	n	n
48	2	33	7303	none	0.72	5*5	1	n	n
49	1	44	3.5	<1.0*10e3	5.13	2.3*2	1	n	n
50	1	31	386.8	1.47*10e3	1.97	8*7	1	n	n
51	1	56	1820	3.69*10e4	0.44	10*7.5	1	n	n
52	1	66	170.7	none	0.51	4*4	1	n	n
53	1	53	2.9	none	none	4*4	1	n	n
54	1	53	2.3	<1.0*10e2	0.35	1.8*2	2	n	n
55	1	55	10.9	<50	2.58	2.3*2.3	2	y	n
56	1	57	244.5	<50	0.39	3*3	1	n	y
57	1	55	1468	1.33*10e5	3.16	3*3	1	n	n
58	2	71	4.2	<50	0.02	4.5*4.5	1	y	n
59	1	48	97	<50	0.2	2*2	1	n	n
60	1	65	2.7	1.06*10e3	91.09	4*3*2	1	n	n
