# Supplementary material for: Phosphorylation of UHRF2 affects malignant phenotypes of HCC and HBV replication by blocking DHX9 ubiquitylation
Source: Cell Death Discov. 2023 Jan 24;9:27. doi: 10.1038/s41420-023-01323-2 (PMC9871042; doi:10.1038/s41420-023-01323-2)
Supplement: Supplementary file 2 — Supplementary Table 2 [file 41420_2023_1323_MOESM2_ESM.xlsx]

## Sheet: Supplementary Table 2
Supplementary Figure 2-Information of plasmids and lentivirus
Name	Supplier	Identifier
Plasmid: pCMV-3×Flag-UHRF2	This Research	N/A
Plasmid: pCMV-3×Flag-UHRF2 S643A	This Research	N/A
Plasmid: pcDNA3.0-HA-ub	Gift from Dr.Bai Lu (Fudan university, China)	N/A
Plasmid: pcDNA3.1-3×Flag-HBx	Provided by Key Laboratory of Molecular Biology on Infectious Diseases, Ministry of Education	N/A
Plasmid: pcDNA3.1-3×MYC-ETS1	purchased from Hanbio Biotechnology (Shanghai, China)	N/A
Plasmid: pGV657-3×Flag-DHX9	purchased from Genechem Biotechnology (Shanghai, China)	73741-1
Plasmid: pSpCas9(BB)-2A-Puro (PX459) V2.0-DHX9	purchased from Tsingke Biotechnology (Beijing, China)	N/A
Plasmid: pSpCas9(BB)-2A-Puro (PX459) V2.0-ETS1	purchased from Tsingke Biotechnology (Beijing, China)	N/A
Lentivirus: LV-UHRF2	purchased from Genechem Biotechnology (Shanghai, China)	22381-2
Lentivirus: pGMLV-HBx	purchased from Genomeditech (Shanghai, China)	N/A
