# Supplementary material for: Phosphorylation of UHRF2 affects malignant phenotypes of HCC and HBV replication by blocking DHX9 ubiquitylation
Source: Cell Death Discov. 2023 Jan 24;9:27. doi: 10.1038/s41420-023-01323-2 (PMC9871042; doi:10.1038/s41420-023-01323-2)
Supplement: Supplementary file 3 — Supplementary Table 3 [file 41420_2023_1323_MOESM3_ESM.xlsx]

## Sheet: Supplementary Table 3
Supplementary Table 3-Sequence for siRNA, sgRNA, mimics and inhibitor
Name	Sequences	supplier
UHRF2-si1	GCUGUCAGGAGCUAGUUUATT	puchased from Genepharma Biotechnology (Shanghai, China)
	UAAACUAGCUCCUGACAGCTT
UHRF2-si2	GGUCGUACGAGAGAAUGUATT	puchased from Genepharma Biotechnology (Shanghai, China)
	UACAUUCUCUCGUACGACCTT
UHRF2-si3	GCAGAAAUUACCACAUUGATT	puchased from Genepharma Biotechnology (Shanghai, China)
	UCAAUGUGGUAAUUUCUGCTT	puchased from Genepharma Biotechnology (Shanghai, China)
UHRF2-si4	GCGGUACUCUAGAAAUGAATT	puchased from Genepharma Biotechnology (Shanghai, China)
	UUCAUUUCUAGAGUACCGCTT
UHRF2-si5	GAUCCUGGCUUUGGAAUAUTT	puchased from Genepharma Biotechnology (Shanghai, China)
	AUAUUCCAAAGCCAGGAUCTT
ETS1 knockout sgRNA	TAGCTGGCTACACAGGCAG	purchased from Tsingke Biotechnology (Beijing, China)
DHX9 knockout sgRNA	CTCCGGACTTACAAAGAAGA	purchased from Tsingke Biotechnology (Beijing, China)
miR-222-3p mimic	AGCUACAUCUGGCUACUGGGU	puchased from Genepharma Biotechnology (Shanghai, China)
	CCAGUAGCCAGAUGUAGCUUU
miR-222-3p inhibitor	ACCCAGUAGCCAGAUGUAGCU	puchased from Genepharma Biotechnology (Shanghai, China)
miR-222-3p NC	CAGUACUUUUGUGUAGUACAA	puchased from Genepharma Biotechnology (Shanghai, China)
