# Supplementary material for: Phosphorylation of UHRF2 affects malignant phenotypes of HCC and HBV replication by blocking DHX9 ubiquitylation
Source: Cell Death Discov. 2023 Jan 24;9:27. doi: 10.1038/s41420-023-01323-2 (PMC9871042; doi:10.1038/s41420-023-01323-2)
Supplement: Supplementary file 4 — Supplementary Table 4 [file 41420_2023_1323_MOESM4_ESM.xlsx]

## Sheet: Supplementary Table 4
Supplementary Table 4-Antibodies in this study
Name	Supplier	Identifier
Primary Antibodies
UHRF2 (NIRF) mouse monoclonal antibody (For WB)	Santa Cruz Biotechnology Inc. (USA)	sc-398953
UHRF2 rabbit polyclonal antibody (For IHC and IF)	ABclonal technology (Wuhan, China)	A13602
DHX9 mouse monoclonal antibody	Proteintech Group Inc. (Wuhan, China)	67153-1-lg
DYKDDDK tag rabbit recombinant antibody	Proteintech Group Inc. (Wuhan, China)	80010-1-RR
DYKDDDK tag mouse monoclonal antibody	Proteintech Group Inc. (Wuhan, China)	66008-3-lg
Beta Actin mouse monoclonal antibody	Proteintech Group Inc. (Wuhan, China)	66009-1-lg
ETS1 rabbit polyclonal antibody	Proteintech Group Inc. (Wuhan, China)	12118-1-AP
HA tag mouse monoclonal antibody	Proteintech Group Inc. (Wuhan, China)	66006-2-lg
HA tag rabbit polyclonal antibody	Proteintech Group Inc. (Wuhan, China)	51064-2-AP
CDK2 rabbit polyclonal antibody	Proteintech Group Inc. (Wuhan, China)	10122-1-AP
Anti-Hepatitis B Virus X antigen antibody	Abcam (Abcam, Cambridge, UK)	ab2741
UHRF2 pS643 rabbit polyclonal antibody
Secondary Antibodies
FITC conjugated AffiniPure Goat Anti-Rabbit IgG (H+L)	Boster Biological Technology co.ltd. (Wuhan, China)	BA1105
CY3 conjugated AffiniPure Goat Anti-mouse IgG (H+L)	Boster Biological Technology co.ltd. (Wuhan, China)	BA1031
HRP conjugated AffiniPure Goat Anti-Rabbit IgG (H+L)	Boster Biological Technology co.ltd. (Wuhan, China)	BA1054
HRP conjugated AffiniPure Goat Anti-mouse IgG (H+L)	Boster Biological Technology co.ltd. (Wuhan, China)	BA1050
