# Supplementary material for: Phosphorylation of UHRF2 affects malignant phenotypes of HCC and HBV replication by blocking DHX9 ubiquitylation
Source: Cell Death Discov. 2023 Jan 24;9:27. doi: 10.1038/s41420-023-01323-2 (PMC9871042; doi:10.1038/s41420-023-01323-2)
Supplement: Supplementary file 5 — Supplementary Table 5 [file 41420_2023_1323_MOESM5_ESM.xlsx]

## Sheet: Supplementary Table 5
Supplementary Table 5- Sequences for qPCR and qRT-PCR
Name	Sequences
UHRF2-F	AAGCCAGTCAGAGTGATACGC
UHRF2-R	TTCAGAGGTCCAAGGAGCAG
HBV 3.5kb RNA Reverse Transcription Primer	ATTCTCAGACCGTAGCACACGACACCGAGATTGAGATCTTCTGCGAC
HBV core-associated DNA-F	TGCGGCGTTTTATCATATTCC
HBV core-associated DNA-R	ATACCTTGGTAGTCCAGAAGAACCA
HBV preC-pgRNA-F	CCTAGTAGTCAGTTATGTCAAC
HBV preC-pgRNA-R	TCTATAAGCTGGAGGAGTGCGA
HBV cccDNA-F	CTCCCCGTCTGTGCCTTCT
HBV cccDNA-R	GCCCCAAAGCCACCCAAG
HBx-F	CGGATGTGCTGCAAACTGGA
HBx-R	TCCGGCAGATGAGAAGGAAC
ETS1-F	TCCTATCAGACGCTCCATCC
ETS1-R	GGGGTGACGACTTCTTGTTTG
DHX9-F	GGAAGCGAAGGCTGATCTGA
DHX9-R	TGGTGGAATTTCCCATGCCA
miR-222-3p-F	ACACTCCAGCTGGGAGCtACAtCtGGCtA
miR-222-3p-R	TGGTGTCGTGGAGTCG
miR-222-3p Reverse Transcription Primer	CTCAACTGGTGTCGTGGAGTCGGCAATTCAGTTGAGacccagat
primary miRNA Reverse Transcription Primer	GCCTTGGCACCCGAGAATTCCA
primary miR-222-3p-F	ATGCCATCAGAGACCCAGTAGCC
primary miR-222-3p-R	AGCCCCTCCCCAGAAGGCAAA
U6-F	CTCGCTTCGGCAGCACA
U6-R	AACGCTTCACGAATTTGCGT
GAPDH-F	GGAGCGAGATCCCTCCAAAAT
GAPDH-R	CAAAGTTGTCATGGATGACC
